# Supplementary material for: Taxonomy of two synnematal fungal species from Rhus chinensis, with Flavignomonia gen. nov. described
Source: MycoKeys. 2019 Oct 31;60:17–29. doi: 10.3897/mycokeys.60.46395 (PMC6838218; doi:10.3897/mycokeys.60.46395)
Supplement: XML Treatment for Flavignomonia [file mycokeys.60.46395-treatment1.xml]

<!DOCTYPE tp:taxon-treatment
  PUBLIC "-//TaxonX//DTD Taxonomic Treatment Publishing DTD v0 20100105//EN" "tax-treatment-NSO.dtd">
<tp:taxon-treatment xmlns:tp="http://www.plazi.org/taxpub"><tp:treatment-meta><kwd-group><label>Taxon classification</label><kwd><named-content xmlns:xlink="http://www.w3.org/1999/xlink" content-type="kingdom">Fungi</named-content></kwd><kwd><named-content xmlns:xlink="http://www.w3.org/1999/xlink" content-type="order">Diaporthales</named-content></kwd><kwd><named-content xmlns:xlink="http://www.w3.org/1999/xlink" content-type="family">Synnemasporellaceae</named-content></kwd></kwd-group><mixed-citation publication-type="journal"><person-group><name><surname>Jiang</surname><given-names>Ning</given-names></name><name><surname>Yang</surname><given-names>Qin</given-names></name><name><surname>Liang</surname><given-names>Ying-Mei</given-names></name><name><surname>Tian</surname><given-names>Cheng-Ming</given-names></name></person-group><article-title>Taxonomy of two synnematal fungal species from <italic><tp:taxon-name><tp:taxon-name-part taxon-name-part-type="genus" reg="Rhus">Rhus</tp:taxon-name-part> <tp:taxon-name-part taxon-name-part-type="species" reg="chinensis">chinensis</tp:taxon-name-part></tp:taxon-name></italic>, with <italic><tp:taxon-name><tp:taxon-name-part taxon-name-part-type="genus" reg="Flavignomonia">Flavignomonia</tp:taxon-name-part></tp:taxon-name></italic> gen. nov. described</article-title><source>MycoKeys</source><day>31</day><month>10</month><year>2019</year><volume>60</volume><fpage>17</fpage><lpage>29</lpage><pub-id pub-id-type="doi">10.3897/mycokeys.60.46395</pub-id></mixed-citation></tp:treatment-meta><tp:nomenclature><tp:taxon-name><object-id xmlns:xlink="http://www.w3.org/1999/xlink" content-type="arpha" xlink:type="simple">DAD63D30-357D-53BE-8FEA-5EBACB4FB8AA</object-id>
              <tp:taxon-name-part taxon-name-part-type="genus" reg="Flavignomonia">Flavignomonia</tp:taxon-name-part>
              <object-id xmlns:xlink="http://www.w3.org/1999/xlink" content-type="mycobank" xlink:type="simple">829530</object-id>
            </tp:taxon-name><tp:taxon-authority>C.M. Tian, Q. Yang &amp; N. Jiang</tp:taxon-authority><tp:taxon-status xmlns:xlink="http://www.w3.org/1999/xlink" xlink:type="simple">gen. nov.</tp:taxon-status></tp:nomenclature><tp:treatment-sec sec-type="diagnosis" id="SECID0EPMBG"><title>Diagnosis.</title><p><italic><tp:taxon-name><tp:taxon-name-part taxon-name-part-type="genus" reg="Flavignomonia">Flavignomonia</tp:taxon-name-part></tp:taxon-name></italic> is distinguished from <italic><tp:taxon-name><tp:taxon-name-part taxon-name-part-type="genus" reg="Synnemasporella">Synnemasporella</tp:taxon-name-part></tp:taxon-name></italic> by the orange tips of its synnemata.</p></tp:treatment-sec><tp:treatment-sec sec-type="type species" id="SECID0EDNBG"><title>Type species.</title><p><italic><tp:taxon-name><tp:taxon-name-part taxon-name-part-type="genus" reg="Flavignomonia">Flavignomonia</tp:taxon-name-part> <tp:taxon-name-part taxon-name-part-type="species" reg="rhoigena">rhoigena</tp:taxon-name-part></tp:taxon-name></italic> C.M. Tian &amp; Q. Yang</p></tp:treatment-sec><tp:treatment-sec sec-type="etymology" id="SECID0EUNBG"><title>Etymology.</title><p>The generic name is derived from the colour of synnemata (flavus = yellow) and the genus name <italic><tp:taxon-name><tp:taxon-name-part taxon-name-part-type="genus" reg="Gnomonia">Gnomonia</tp:taxon-name-part></tp:taxon-name></italic>.</p></tp:treatment-sec><tp:treatment-sec sec-type="description" id="SECID0EBOBG"><title>Description.</title><p>Sexual morph: not observed. Asexual morph: Conidiomata synnematal. Synnemata long and determinate, growing from host tissue, with brown base and orange tip, straight to curved, parallel, with flat to slightly concave and dark zone of conidiogenous cells and host tissue at their bases. Conidiophores reduced to conidiogenous cells. Conidiogenous cells phialidic, aggregated, hyaline, straight to curved, cylindrical, arranged adjacent to one another at the end of the synnema, producing a single conidium. Conidia cylindrical to oblong, smooth, multiguttulate, hyaline.</p></tp:treatment-sec><tp:treatment-sec sec-type="notes" id="SECID0EGOBG"><title>Notes.</title><p><italic><tp:taxon-name><tp:taxon-name-part taxon-name-part-type="genus" reg="Flavignomonia">Flavignomonia</tp:taxon-name-part></tp:taxon-name></italic> is included in <tp:taxon-name><tp:taxon-name-part taxon-name-part-type="family">Gnomoniaceae</tp:taxon-name-part></tp:taxon-name> based on DNA sequences data. <italic><tp:taxon-name><tp:taxon-name-part taxon-name-part-type="genus" reg="Flavignomonia">Flavignomonia</tp:taxon-name-part></tp:taxon-name></italic> is morphologically similar to <italic><tp:taxon-name><tp:taxon-name-part taxon-name-part-type="genus" reg="Synnemasporella">Synnemasporella</tp:taxon-name-part></tp:taxon-name></italic> in forming synnemata (<xref ref-type="bibr" rid="B33">Wehmeyer 1933</xref>, <xref ref-type="bibr" rid="B7">Fan et al. 2018</xref>). However, <italic><tp:taxon-name><tp:taxon-name-part taxon-name-part-type="genus" reg="Flavignomonia">Flavignomonia</tp:taxon-name-part></tp:taxon-name></italic>, typified with <italic><tp:taxon-name><tp:taxon-name-part taxon-name-part-type="genus" reg="Flavignomonia">Flavignomonia</tp:taxon-name-part> <tp:taxon-name-part taxon-name-part-type="species" reg="rhoigena">rhoigena</tp:taxon-name-part></tp:taxon-name></italic>, is distinguished from <italic><tp:taxon-name><tp:taxon-name-part taxon-name-part-type="genus" reg="Synnemasporella">Synnemasporella</tp:taxon-name-part></tp:taxon-name></italic> species by its orange synnematal tips and hyaline conidia (<xref ref-type="bibr" rid="B7">Fan et al. 2018</xref>).</p></tp:treatment-sec><ref-list><ref id="B33"><mixed-citation xmlns:xlink="http://www.w3.org/1999/xlink" xlink:type="simple"><person-group><name name-style="western"><surname>Wehmeyer</surname><given-names>LE</given-names></name></person-group> (<year>1933</year>) The genus <italic><tp:taxon-name><tp:taxon-name-part taxon-name-part-type="genus">Diaporthe</tp:taxon-name-part></tp:taxon-name></italic> Nitschke and its segregates. University of Michigan, USA. <ext-link xlink:type="simple" ext-link-type="doi" xlink:href="10.1016/S0007-1536(33)80010-6">https://doi.org/10.1016/S0007-1536(33)80010-6</ext-link></mixed-citation></ref><ref id="B7"><mixed-citation xmlns:xlink="http://www.w3.org/1999/xlink" xlink:type="simple"><person-group><name name-style="western"><surname>Fan</surname><given-names>XL</given-names></name><name name-style="western"><surname>Bezerra</surname><given-names>JD</given-names></name><name name-style="western"><surname>Tian</surname><given-names>CM</given-names></name><name name-style="western"><surname>Crous</surname><given-names>PW</given-names></name></person-group> (<year>2018</year>) <article-title>Families and genera of diaporthalean fungi associated with canker and dieback of tree hosts.</article-title><source>Persoonia</source><volume>40</volume>: <fpage>119</fpage>–<lpage>134</lpage>. <ext-link xlink:type="simple" ext-link-type="doi" xlink:href="10.3767/persoonia.2018.40.05">https://doi.org/10.3767/persoonia.2018.40.05</ext-link></mixed-citation></ref></ref-list></tp:taxon-treatment>
