# Supplementary material for: Taxonomy of two synnematal fungal species from Rhus chinensis, with Flavignomonia gen. nov. described
Source: MycoKeys. 2019 Oct 31;60:17–29. doi: 10.3897/mycokeys.60.46395 (PMC6838218; doi:10.3897/mycokeys.60.46395)
Supplement: XML Treatment for Flavignomonia rhoigena [file mycokeys.60.46395-treatment2.xml]

<!DOCTYPE tp:taxon-treatment
  PUBLIC "-//TaxonX//DTD Taxonomic Treatment Publishing DTD v0 20100105//EN" "tax-treatment-NSO.dtd">
<tp:taxon-treatment xmlns:tp="http://www.plazi.org/taxpub"><tp:treatment-meta><kwd-group><label>Taxon classification</label><kwd><named-content xmlns:xlink="http://www.w3.org/1999/xlink" content-type="kingdom">Fungi</named-content></kwd><kwd><named-content xmlns:xlink="http://www.w3.org/1999/xlink" content-type="order">Diaporthales</named-content></kwd><kwd><named-content xmlns:xlink="http://www.w3.org/1999/xlink" content-type="family">Synnemasporellaceae</named-content></kwd></kwd-group><mixed-citation publication-type="journal"><person-group><name><surname>Jiang</surname><given-names>Ning</given-names></name><name><surname>Yang</surname><given-names>Qin</given-names></name><name><surname>Liang</surname><given-names>Ying-Mei</given-names></name><name><surname>Tian</surname><given-names>Cheng-Ming</given-names></name></person-group><article-title>Taxonomy of two synnematal fungal species from <italic><tp:taxon-name><tp:taxon-name-part taxon-name-part-type="genus" reg="Rhus">Rhus</tp:taxon-name-part> <tp:taxon-name-part taxon-name-part-type="species" reg="chinensis">chinensis</tp:taxon-name-part></tp:taxon-name></italic>, with <italic><tp:taxon-name><tp:taxon-name-part taxon-name-part-type="genus" reg="Flavignomonia">Flavignomonia</tp:taxon-name-part></tp:taxon-name></italic> gen. nov. described</article-title><source>MycoKeys</source><day>31</day><month>10</month><year>2019</year><volume>60</volume><fpage>17</fpage><lpage>29</lpage><pub-id pub-id-type="doi">10.3897/mycokeys.60.46395</pub-id></mixed-citation></tp:treatment-meta><tp:nomenclature><tp:taxon-name><object-id xmlns:xlink="http://www.w3.org/1999/xlink" content-type="arpha" xlink:type="simple">7F7D0EAD-2C04-5A91-B125-2DF50F71C843</object-id>
              <tp:taxon-name-part taxon-name-part-type="genus" reg="Flavignomonia">Flavignomonia</tp:taxon-name-part>
              <tp:taxon-name-part taxon-name-part-type="species" reg="rhoigena">rhoigena</tp:taxon-name-part>
              <object-id xmlns:xlink="http://www.w3.org/1999/xlink" content-type="mycobank" xlink:type="simple">829531</object-id>
            </tp:taxon-name><tp:taxon-authority>C.M. Tian &amp; Q. Yang</tp:taxon-authority><tp:taxon-status xmlns:xlink="http://www.w3.org/1999/xlink" xlink:type="simple">sp. nov.</tp:taxon-status><xref ref-type="fig" rid="F2">Figure 2</xref></tp:nomenclature><tp:treatment-sec sec-type="diagnosis" id="SECID0EYRBG"><title>Diagnosis.</title><p><italic><tp:taxon-name><tp:taxon-name-part taxon-name-part-type="genus" reg="Flavignomonia">Flavignomonia</tp:taxon-name-part> <tp:taxon-name-part taxon-name-part-type="species" reg="rhoigena">rhoigena</tp:taxon-name-part></tp:taxon-name></italic> can be distinguished from other gnomoniaceous species by the formation of synnemata.</p></tp:treatment-sec><tp:treatment-sec sec-type="etymology" id="SECID0EJSBG"><title>Etymology.</title><p>Named after the host genus, <italic><tp:taxon-name><tp:taxon-name-part taxon-name-part-type="genus" reg="Rhus">Rhus</tp:taxon-name-part></tp:taxon-name></italic>.</p></tp:treatment-sec><tp:treatment-sec sec-type="description" id="SECID0EWSBG"><title>Description.</title><p>Sexual morph: not observed. Asexual morph: Conidiomata synnematal. Synnemata (650–)750–1100 µm high, 150–300 µm diam, determinate, growing from host tissue, with brown base and orange tip, straight to curved, parallel, with flat to slightly concave and dark zone of conidiogenous cells and host tissue at their bases. Conidiophores reduced to conidiogenous cells. Conidiogenous cells (12.5–)16–22(–25) × 2 μm, phialidic, aggregated, hyaline, straight to curved, cylindrical, arranged adjacent to one another at the end of the synnema, producing a single conidium. Conidia cylindrical to oblong, smooth, multiguttulate, hyaline, (5–)5.5–7(–8) × 1.5–2 µm.</p></tp:treatment-sec><tp:treatment-sec sec-type="description" id="SECID0E2SBG"><title>Culture characters.</title><p>On PDA at 25 °C in darkness, initially white, becoming olive-green to black after 3 wk, zonate with 3–4 well defined zones. Conidiomata distributed concentrically over agar surface.</p></tp:treatment-sec><tp:treatment-sec sec-type="Specimen examined" id="SECID0EATBG"><title>Specimen examined.</title><p>CHINA, Jiangxi Province, Ganzhou City, Xunwu County, <named-content xmlns:xlink="http://www.w3.org/1999/xlink" content-type="dwc:verbatimCoordinates" xlink:type="simple"><named-content content-type="geo-json" specific-use="{&#34;type&#34;:&#34;Point&#34;,&#34;coordinates&#34;:[115.594314,24.875372]}" id="NCID0EJTBG" xlink:type="simple">24°52'31.34"N, 115°35'39.53"E</named-content></named-content>, on branches of <italic><tp:taxon-name><tp:taxon-name-part taxon-name-part-type="genus" reg="Rhus">Rhus</tp:taxon-name-part> <tp:taxon-name-part taxon-name-part-type="species" reg="chinensis">chinensis</tp:taxon-name-part></tp:taxon-name></italic>, 14 May 2018, Q. Yang, Y. Liu &amp; Y.M. Liang (holotype <named-content xmlns:xlink="http://www.w3.org/1999/xlink" content-type="dwc:institutional_code" xlink:type="simple">BJFC</named-content>-S1766, ex-type living cultures <abbrev xmlns:xlink="http://www.w3.org/1999/xlink" content-type="institution" xlink:title="China Forestry Culture Collection Centre" id="ABBRID0EBUBG" xlink:type="simple">CFCC</abbrev> 53118, <abbrev xmlns:xlink="http://www.w3.org/1999/xlink" content-type="institution" xlink:title="China Forestry Culture Collection Centre" id="ABBRID0EGUBG" xlink:type="simple">CFCC</abbrev> 53119 and <abbrev xmlns:xlink="http://www.w3.org/1999/xlink" content-type="institution" xlink:title="China Forestry Culture Collection Centre" id="ABBRID0ELUBG" xlink:type="simple">CFCC</abbrev> 53120).</p></tp:treatment-sec><tp:treatment-sec sec-type="notes" id="SECID0EQUBG"><title>Notes.</title><p><italic><tp:taxon-name><tp:taxon-name-part taxon-name-part-type="genus" reg="Flavignomonia">Flavignomonia</tp:taxon-name-part> <tp:taxon-name-part taxon-name-part-type="species" reg="rhoigena">rhoigena</tp:taxon-name-part></tp:taxon-name></italic> is the type species of <italic><tp:taxon-name><tp:taxon-name-part taxon-name-part-type="genus" reg="Flavignomonia">Flavignomonia</tp:taxon-name-part></tp:taxon-name></italic> in the family <tp:taxon-name><tp:taxon-name-part taxon-name-part-type="family">Gnomoniaceae</tp:taxon-name-part></tp:taxon-name>. It can be easily distinguished from the other gnomoniaceous genera by its unique conidiomata (Walker et al. 2004, <xref ref-type="bibr" rid="B23">Senanayake et al. 2018</xref>, <xref ref-type="bibr" rid="B4">Crous et al. 2019</xref>, <xref ref-type="bibr" rid="B19">Minoshima et al. 2019</xref>).</p><fig id="F2" position="float" orientation="portrait"><object-id xmlns:xlink="http://www.w3.org/1999/xlink" content-type="doi" xlink:type="simple">10.3897/mycokeys.60.46395.figure2</object-id><object-id xmlns:xlink="http://www.w3.org/1999/xlink" content-type="arpha" xlink:type="simple">2DF548C1-E926-5868-903B-29683DF668AB</object-id><label>Figure 2.</label><caption><p><italic><tp:taxon-name><tp:taxon-name-part taxon-name-part-type="genus" reg="Flavignomonia">Flavignomonia</tp:taxon-name-part> <tp:taxon-name-part taxon-name-part-type="species" reg="rhoigena">rhoigena</tp:taxon-name-part></tp:taxon-name></italic> on <italic><tp:taxon-name><tp:taxon-name-part taxon-name-part-type="genus" reg="Rhus">Rhus</tp:taxon-name-part> <tp:taxon-name-part taxon-name-part-type="species" reg="chinensis">chinensis</tp:taxon-name-part></tp:taxon-name></italic> (<named-content xmlns:xlink="http://www.w3.org/1999/xlink" content-type="dwc:institutional_code" xlink:type="simple">BJFC</named-content>-S1766, holotype) <bold>A–C</bold> habit of conidiomata on twigs <bold>D</bold> transverse section through synnema <bold>E</bold> longitudinal section through synnema <bold>F, I</bold> conidiogenous cells attached with conidia <bold>G</bold> conidiomata on PDA <bold>H</bold> condia <bold>J</bold> the colony on PDA. Scale bars: 1 mm (<bold>B</bold>); 500 μm (<bold>C</bold>); 100 μm (<bold>D</bold>); 10 μm (<bold>F, H–I</bold>); 200 μm (<bold>G</bold>).</p></caption><graphic xmlns:xlink="http://www.w3.org/1999/xlink" xlink:href="mycokeys-60-017-g002.jpg" position="float" orientation="portrait" xlink:type="simple" id="oo_352039.jpg"><uri content-type="original_file" xlink:type="simple">https://binary.pensoft.net/fig/352039</uri></graphic></fig></tp:treatment-sec><ref-list><ref id="B23"><mixed-citation xmlns:xlink="http://www.w3.org/1999/xlink" xlink:type="simple"><person-group><name name-style="western"><surname>Senanayake</surname><given-names>IC</given-names></name><name name-style="western"><surname>Jeewon</surname><given-names>R</given-names></name><name name-style="western"><surname>Chomnunti</surname><given-names>P</given-names></name><name name-style="western"><surname>Wanasinghe</surname><given-names>DN</given-names></name><name name-style="western"><surname>Norphanphoun</surname><given-names>C</given-names></name><name name-style="western"><surname>Karunarathna</surname><given-names>A</given-names></name><name name-style="western"><surname>Pem</surname><given-names>D</given-names></name><name name-style="western"><surname>Perera</surname><given-names>RH</given-names></name><name name-style="western"><surname>Camporesi</surname><given-names>E</given-names></name><name name-style="western"><surname>McKenzie</surname><given-names>EHC</given-names></name><name name-style="western"><surname>Hyde</surname><given-names>KD</given-names></name><name name-style="western"><surname>Karunarathna</surname><given-names>SC</given-names></name></person-group> (<year>2018</year>) <article-title>Taxonomic circumscription of <tp:taxon-name><tp:taxon-name-part taxon-name-part-type="order">Diaporthales</tp:taxon-name-part></tp:taxon-name> based on multigene phylogeny and morphology.</article-title><source>Fungal Diversity</source><volume>93</volume>: <fpage>241</fpage>–<lpage>443</lpage>. <ext-link xlink:type="simple" ext-link-type="doi" xlink:href="10.1007/s13225-018-0410-z">https://doi.org/10.1007/s13225-018-0410-z</ext-link></mixed-citation></ref><ref id="B4"><mixed-citation xmlns:xlink="http://www.w3.org/1999/xlink" xlink:type="simple"><person-group><name name-style="western"><surname>Crous</surname><given-names>PW</given-names></name><name name-style="western"><surname>Carnegie</surname><given-names>AJ</given-names></name><name name-style="western"><surname>Wingfield</surname><given-names>MJ</given-names></name><name name-style="western"><surname>et</surname><given-names>al.</given-names></name></person-group> (<year>2019</year>) <article-title>Fungal Planet description sheets: 868–950.</article-title><source>Persoonia</source><volume>42</volume>: <fpage>291</fpage>–<lpage>473</lpage>. <ext-link xlink:type="simple" ext-link-type="doi" xlink:href="10.3767/persoonia.2019.42.11">https://doi.org/10.3767/persoonia.2019.42.11</ext-link></mixed-citation></ref><ref id="B19"><mixed-citation xmlns:xlink="http://www.w3.org/1999/xlink" xlink:type="simple"><person-group><name name-style="western"><surname>Minoshima</surname><given-names>A</given-names></name><name name-style="western"><surname>Walker</surname><given-names>DM</given-names></name><name name-style="western"><surname>Takemoto</surname><given-names>S</given-names></name><name name-style="western"><surname>Hosoya</surname><given-names>T</given-names></name><name name-style="western"><surname>Walker</surname><given-names>AK</given-names></name><name name-style="western"><surname>Ishikawa</surname><given-names>S</given-names></name><name name-style="western"><surname>Hirooka</surname><given-names>Y</given-names></name></person-group> (<year>2019</year>) <article-title>Pathogenicity and taxonomy of <italic><tp:taxon-name><tp:taxon-name-part taxon-name-part-type="genus">Tenuignomonia</tp:taxon-name-part> <tp:taxon-name-part taxon-name-part-type="species">styracis</tp:taxon-name-part></tp:taxon-name></italic> gen. et sp. nov., a new monotypic genus of <tp:taxon-name><tp:taxon-name-part taxon-name-part-type="family">Gnomoniaceae</tp:taxon-name-part></tp:taxon-name> on <italic><tp:taxon-name><tp:taxon-name-part taxon-name-part-type="genus">Styrax</tp:taxon-name-part> <tp:taxon-name-part taxon-name-part-type="species">obassia</tp:taxon-name-part></tp:taxon-name></italic> in Japan.</article-title><source>Mycoscience</source><volume>60</volume>(<issue>1</issue>): <fpage>31</fpage>–<lpage>39</lpage>. <ext-link xlink:type="simple" ext-link-type="doi" xlink:href="10.1016/j.myc.2018.08.001">https://doi.org/10.1016/j.myc.2018.08.001</ext-link></mixed-citation></ref></ref-list></tp:taxon-treatment>
