# Supplementary material for: Taxonomy of two synnematal fungal species from Rhus chinensis, with Flavignomonia gen. nov. described
Source: MycoKeys. 2019 Oct 31;60:17–29. doi: 10.3897/mycokeys.60.46395 (PMC6838218; doi:10.3897/mycokeys.60.46395)
Supplement: XML Treatment for Synnemasporella aculeans [file mycokeys.60.46395-treatment3.xml]

<!DOCTYPE tp:taxon-treatment
  PUBLIC "-//TaxonX//DTD Taxonomic Treatment Publishing DTD v0 20100105//EN" "tax-treatment-NSO.dtd">
<tp:taxon-treatment xmlns:tp="http://www.plazi.org/taxpub"><tp:treatment-meta><kwd-group><label>Taxon classification</label><kwd><named-content xmlns:xlink="http://www.w3.org/1999/xlink" content-type="kingdom">Fungi</named-content></kwd><kwd><named-content xmlns:xlink="http://www.w3.org/1999/xlink" content-type="order">Diaporthales</named-content></kwd><kwd><named-content xmlns:xlink="http://www.w3.org/1999/xlink" content-type="family">Synnemasporellaceae</named-content></kwd></kwd-group><mixed-citation publication-type="journal"><person-group><name><surname>Jiang</surname><given-names>Ning</given-names></name><name><surname>Yang</surname><given-names>Qin</given-names></name><name><surname>Liang</surname><given-names>Ying-Mei</given-names></name><name><surname>Tian</surname><given-names>Cheng-Ming</given-names></name></person-group><article-title>Taxonomy of two synnematal fungal species from <italic><tp:taxon-name><tp:taxon-name-part taxon-name-part-type="genus" reg="Rhus">Rhus</tp:taxon-name-part> <tp:taxon-name-part taxon-name-part-type="species" reg="chinensis">chinensis</tp:taxon-name-part></tp:taxon-name></italic>, with <italic><tp:taxon-name><tp:taxon-name-part taxon-name-part-type="genus" reg="Flavignomonia">Flavignomonia</tp:taxon-name-part></tp:taxon-name></italic> gen. nov. described</article-title><source>MycoKeys</source><day>31</day><month>10</month><year>2019</year><volume>60</volume><fpage>17</fpage><lpage>29</lpage><pub-id pub-id-type="doi">10.3897/mycokeys.60.46395</pub-id></mixed-citation></tp:treatment-meta><tp:nomenclature><tp:taxon-name><object-id xmlns:xlink="http://www.w3.org/1999/xlink" content-type="arpha" xlink:type="simple">C8503EB3-6F7E-529D-BB7A-97E1F130DB8E</object-id>
              <tp:taxon-name-part taxon-name-part-type="genus" reg="Synnemasporella">Synnemasporella</tp:taxon-name-part>
              <tp:taxon-name-part taxon-name-part-type="species" reg="aculeans">aculeans</tp:taxon-name-part>
            </tp:taxon-name><tp:taxon-authority>(Schwein.) X.L. Fan &amp; J.D.P. Bezerra, Persoonia 40: 130. 2018.</tp:taxon-authority><xref ref-type="fig" rid="F3">Figure 3</xref><xref ref-type="fig" rid="F4">, 4</xref></tp:nomenclature><tp:treatment-sec sec-type="description" id="SECID0EIZBG"><title>Description.</title><p>Sexual morph: See <xref ref-type="bibr" rid="B33">Wehmeyer (1933)</xref> and <xref ref-type="bibr" rid="B7">Fan et al. (2018)</xref>. Asexual morph: See <xref ref-type="bibr" rid="B7">Fan et al. (2018)</xref>.</p></tp:treatment-sec><tp:treatment-sec sec-type="material" id="SECID0E1ZBG"><title>Specimens examined.</title><p>CHINA, Jiangxi Province, Ganzhou City, Xunwu County, <named-content xmlns:xlink="http://www.w3.org/1999/xlink" content-type="dwc:verbatimCoordinates" xlink:type="simple"><named-content content-type="geo-json" specific-use="{&#34;type&#34;:&#34;Point&#34;,&#34;coordinates&#34;:[115.594314,24.875372]}" id="NCID0ED1BG" xlink:type="simple">24°52'31.34"N, 115°35'39.53"E</named-content></named-content>, on branches of <italic><tp:taxon-name><tp:taxon-name-part taxon-name-part-type="genus" reg="Rhus">Rhus</tp:taxon-name-part> <tp:taxon-name-part taxon-name-part-type="species" reg="chinensis">chinensis</tp:taxon-name-part></tp:taxon-name></italic>, 14 May 2018, Q. Yang, Y. Liu &amp; Y.M. Liang (<named-content xmlns:xlink="http://www.w3.org/1999/xlink" content-type="dwc:institutional_code" xlink:type="simple">BJFC</named-content>-S1740, living culture <abbrev xmlns:xlink="http://www.w3.org/1999/xlink" content-type="institution" xlink:title="China Forestry Culture Collection Centre" id="ABBRID0E21BG" xlink:type="simple">CFCC</abbrev> 53123); Ganzhou City, Fengshan forest park, <named-content xmlns:xlink="http://www.w3.org/1999/xlink" content-type="dwc:verbatimCoordinates" xlink:type="simple"><named-content content-type="geo-json" specific-use="{&#34;type&#34;:&#34;Point&#34;,&#34;coordinates&#34;:[114.990428,25.742261]}" id="NCID0ED2BG" xlink:type="simple">25°44'32.14"N, 114°59'25.54"E</named-content></named-content>, on branches of <italic><tp:taxon-name><tp:taxon-name-part taxon-name-part-type="genus" reg="Rhus">Rhus</tp:taxon-name-part> <tp:taxon-name-part taxon-name-part-type="species" reg="chinensis">chinensis</tp:taxon-name-part></tp:taxon-name></italic>, 15 May 2018, Q. Yang, Y. Liu &amp; Y.M. Liang (<named-content xmlns:xlink="http://www.w3.org/1999/xlink" content-type="dwc:institutional_code" xlink:type="simple">BJFC</named-content>-S1753, living culture <abbrev xmlns:xlink="http://www.w3.org/1999/xlink" content-type="institution" xlink:title="China Forestry Culture Collection Centre" id="ABBRID0E22BG" xlink:type="simple">CFCC</abbrev> 53124 and <abbrev xmlns:xlink="http://www.w3.org/1999/xlink" content-type="institution" xlink:title="China Forestry Culture Collection Centre" id="ABBRID0EA3BG" xlink:type="simple">CFCC</abbrev> 53125). <named-content xmlns:xlink="http://www.w3.org/1999/xlink" content-type="dwc:verbatimCoordinates" xlink:type="simple"><named-content content-type="geo-json" specific-use="{&#34;type&#34;:&#34;Point&#34;,&#34;coordinates&#34;:[115.566236,24.643939]}" id="NCID0EI3BG" xlink:type="simple">24°38'38.18"N, 115°33'58.45"E</named-content></named-content>, on branches of <italic><tp:taxon-name><tp:taxon-name-part taxon-name-part-type="genus" reg="Rhus">Rhus</tp:taxon-name-part> <tp:taxon-name-part taxon-name-part-type="species" reg="chinensis">chinensis</tp:taxon-name-part></tp:taxon-name></italic>, 16 May 2018, Q. Yang, Y. Liu &amp; Y.M. Liang (<named-content xmlns:xlink="http://www.w3.org/1999/xlink" content-type="dwc:institutional_code" xlink:type="simple">BJFC</named-content>-S1745, living culture <abbrev xmlns:xlink="http://www.w3.org/1999/xlink" content-type="institution" xlink:title="China Forestry Culture Collection Centre" id="ABBRID0EA4BG" xlink:type="simple">CFCC</abbrev> 53126 and <abbrev xmlns:xlink="http://www.w3.org/1999/xlink" content-type="institution" xlink:title="China Forestry Culture Collection Centre" id="ABBRID0EF4BG" xlink:type="simple">CFCC</abbrev> 53127).</p></tp:treatment-sec><tp:treatment-sec sec-type="notes" id="SECID0EK4BG"><title>Notes.</title><p><italic><tp:taxon-name><tp:taxon-name-part taxon-name-part-type="genus" reg="Synnemasporella">Synnemasporella</tp:taxon-name-part> <tp:taxon-name-part taxon-name-part-type="species" reg="aculeans">aculeans</tp:taxon-name-part></tp:taxon-name></italic> was proposed as a new combination in the new genus <italic><tp:taxon-name><tp:taxon-name-part taxon-name-part-type="genus" reg="Synnemasporella">Synnemasporella</tp:taxon-name-part></tp:taxon-name></italic> based on the description of <italic><tp:taxon-name><tp:taxon-name-part taxon-name-part-type="genus" reg="Cryptodiaporthe">Cryptodiaporthe</tp:taxon-name-part> <tp:taxon-name-part taxon-name-part-type="species" reg="aculeans">aculeans</tp:taxon-name-part></tp:taxon-name></italic> (<xref ref-type="bibr" rid="B7">Fan et al. 2018</xref>), which was introduced producing perithecial ascomata, and an asexual morph producing sporodochial and/or pycnidial conidiomata (<xref ref-type="bibr" rid="B33">Wehmeyer 1933</xref>). In the present study, five isolates from canker tissues on <italic><tp:taxon-name><tp:taxon-name-part taxon-name-part-type="genus" reg="Rhus">Rhus</tp:taxon-name-part> <tp:taxon-name-part taxon-name-part-type="species" reg="chinensis">chinensis</tp:taxon-name-part></tp:taxon-name></italic> were congruent with <italic><tp:taxon-name><tp:taxon-name-part taxon-name-part-type="genus" reg="Synnemasporella">S.</tp:taxon-name-part> <tp:taxon-name-part taxon-name-part-type="species" reg="aculeans">aculeans</tp:taxon-name-part></tp:taxon-name></italic> based on morphology and DNA sequences data. This was the first time that the sexual morph of <italic><tp:taxon-name><tp:taxon-name-part taxon-name-part-type="genus" reg="Synnemasporella">Synnemasporella</tp:taxon-name-part> <tp:taxon-name-part taxon-name-part-type="species" reg="aculeans">aculeans</tp:taxon-name-part></tp:taxon-name></italic> in China had been collected.</p><fig id="F3" position="float" orientation="portrait"><object-id xmlns:xlink="http://www.w3.org/1999/xlink" content-type="doi" xlink:type="simple">10.3897/mycokeys.60.46395.figure3</object-id><object-id xmlns:xlink="http://www.w3.org/1999/xlink" content-type="arpha" xlink:type="simple">164374CE-73C9-5418-BDBF-5AC7EDCA5D5C</object-id><label>Figure 3.</label><caption><p>Asexual morphology of <italic><tp:taxon-name><tp:taxon-name-part taxon-name-part-type="genus" reg="Synnemasporella">Synnemasporella</tp:taxon-name-part> <tp:taxon-name-part taxon-name-part-type="species" reg="aculeans">aculeans</tp:taxon-name-part></tp:taxon-name></italic> on <italic><tp:taxon-name><tp:taxon-name-part taxon-name-part-type="genus" reg="Rhus">Rhus</tp:taxon-name-part> <tp:taxon-name-part taxon-name-part-type="species" reg="chinensis">chinensis</tp:taxon-name-part></tp:taxon-name></italic> (<named-content xmlns:xlink="http://www.w3.org/1999/xlink" content-type="dwc:institutional_code" xlink:type="simple">BJFC</named-content>-S1740) <bold>A, B</bold> habit of pycnidia on twigs <bold>C</bold> transverse section of pycnidium <bold>D</bold> longitudinal section through pycnidium <bold>E</bold> conidia <bold>F, G</bold> conidiogenous cells and conidia <bold>H, I</bold> habit of synnemata on twigs <bold>J</bold> longitudinal section through synnema <bold>K</bold> the colony on PDA <bold>L, N</bold> conidiogenous cells bearing conidia <bold>M</bold> conidia. Scale bars: 500 μm (<bold>B–D, I, J</bold>); 10 μm (<bold>E–G, L–N</bold>).</p></caption><graphic xmlns:xlink="http://www.w3.org/1999/xlink" xlink:href="mycokeys-60-017-g003.jpg" position="float" orientation="portrait" xlink:type="simple" id="oo_352040.jpg"><uri content-type="original_file" xlink:type="simple">https://binary.pensoft.net/fig/352040</uri></graphic></fig><fig id="F4" position="float" orientation="portrait"><object-id xmlns:xlink="http://www.w3.org/1999/xlink" content-type="doi" xlink:type="simple">10.3897/mycokeys.60.46395.figure4</object-id><object-id xmlns:xlink="http://www.w3.org/1999/xlink" content-type="arpha" xlink:type="simple">DD987976-7F8E-511B-AD5C-649FEC673D0F</object-id><label>Figure 4.</label><caption><p>Sexual morphology of <italic><tp:taxon-name><tp:taxon-name-part taxon-name-part-type="genus" reg="Synnemasporella">Synnemasporella</tp:taxon-name-part> <tp:taxon-name-part taxon-name-part-type="species" reg="aculeans">aculeans</tp:taxon-name-part></tp:taxon-name></italic> on <italic><tp:taxon-name><tp:taxon-name-part taxon-name-part-type="genus" reg="Rhus">Rhus</tp:taxon-name-part> <tp:taxon-name-part taxon-name-part-type="species" reg="chinensis">chinensis</tp:taxon-name-part></tp:taxon-name></italic> (<named-content xmlns:xlink="http://www.w3.org/1999/xlink" content-type="dwc:institutional_code" xlink:type="simple">BJFC</named-content>-S1745) <bold>A, B</bold> habit of ascomata on twigs <bold>C</bold> transverse section of ascomata <bold>D</bold> longitudinal section through ascomata <bold>E, F</bold> asci <bold>G</bold> ascospores. Scale bars: 500 μm (<bold>B–D</bold>); 10 μm (<bold>E–G</bold>).</p></caption><graphic xmlns:xlink="http://www.w3.org/1999/xlink" xlink:href="mycokeys-60-017-g004.jpg" position="float" orientation="portrait" xlink:type="simple" id="oo_352041.jpg"><uri content-type="original_file" xlink:type="simple">https://binary.pensoft.net/fig/352041</uri></graphic></fig></tp:treatment-sec><ref-list><ref id="B33"><mixed-citation xmlns:xlink="http://www.w3.org/1999/xlink" xlink:type="simple"><person-group><name name-style="western"><surname>Wehmeyer</surname><given-names>LE</given-names></name></person-group> (<year>1933</year>) The genus <italic><tp:taxon-name><tp:taxon-name-part taxon-name-part-type="genus">Diaporthe</tp:taxon-name-part></tp:taxon-name></italic> Nitschke and its segregates. University of Michigan, USA. <ext-link xlink:type="simple" ext-link-type="doi" xlink:href="10.1016/S0007-1536(33)80010-6">https://doi.org/10.1016/S0007-1536(33)80010-6</ext-link></mixed-citation></ref><ref id="B7"><mixed-citation xmlns:xlink="http://www.w3.org/1999/xlink" xlink:type="simple"><person-group><name name-style="western"><surname>Fan</surname><given-names>XL</given-names></name><name name-style="western"><surname>Bezerra</surname><given-names>JD</given-names></name><name name-style="western"><surname>Tian</surname><given-names>CM</given-names></name><name name-style="western"><surname>Crous</surname><given-names>PW</given-names></name></person-group> (<year>2018</year>) <article-title>Families and genera of diaporthalean fungi associated with canker and dieback of tree hosts.</article-title><source>Persoonia</source><volume>40</volume>: <fpage>119</fpage>–<lpage>134</lpage>. <ext-link xlink:type="simple" ext-link-type="doi" xlink:href="10.3767/persoonia.2018.40.05">https://doi.org/10.3767/persoonia.2018.40.05</ext-link></mixed-citation></ref></ref-list></tp:taxon-treatment>
